# Supplementary material for: Predictive Attributes for Developing Long COVID—A Study Using Machine Learning and Real-World Data from Primary Care Physicians in Germany
Source: J Clin Med. 2023 May 17;12(10):3511. doi: 10.3390/jcm12103511 (PMC10219004; doi:10.3390/jcm12103511)
Supplement: Supplementary file 1 [file jcm-12-03511-s001.zip]

Archive with 1 entries (1 files):
- jcm-2314596-supplementary.pdf
